# Supplementary material for: Strengthening disaster preparedness and health security in Niger state, Nigeria through a WHO STAR–based multi-hazard risk assessment
Source: Sci Rep. 2026 Jan 16;16:4607. doi: 10.1038/s41598-025-34702-z (PMC12868816; doi:10.1038/s41598-025-34702-z)
Supplement: Supplementary file 1 — Supplementary Material 1 [file 41598_2025_34702_MOESM1_ESM.xlsx]

## Sheet: Attendance
				ATTENDANCE TRACKER -RISK ASSESSMENT WORKSHOP
				S/N	Agency/Organisation
				1	Director of Public Health
				2	Director, Immunization and disease control
				3	State Epidemiologist
				4	State DSNO
				5	State Laboratorian
				6	State Social Mobilization Officer
				7	Manager, Public Health Emergency Operation Center
				8	Director, Planning, Research and Statistics
				9	Representative, Hospital Management Board
				10	Polio Incident Manager
				11	State Immunization Officer
				12	NCDC SSO
				13	Representative from National Agency for Food and Drug Administration and Control
				14	Clinician from a General Hospital
				15	Representative from Nigerian Fire Service
				16	Representative from Nigeria Army
				17	Representative from DSS 1
				18	Representative from DSS 2
				19	Representative from SEMA 1
				20	Representative from SEMA 2
				21	Representative from State Meteorological Agency
				22	Epidemiologist from Ministry of Agriculture 1
				23	Epidemiologist from Ministry of Agriculture 2
				24	Representative from FRSC
				25	Representative from State and Ministry of Defence***
				26	Representative from Ministry of Water Resources
				27	Representative from Ministry of Finance
				28	Epidemiologist from Ministry of Agriculture
				29	Representative from Tertiary Health Instituition (Public Health Physician)
				30	Representative from Ministry of Environment 1
				31	Representative from Ministry of Environment 2
				32	Representative from Niger State Environmental Protection Agency
				33	Representative, LGA DSNOs
				34	AFENET State co-ordinator
				35	WHO surveillance consultant
				36	WHO State coordinator
				37	Representative from UNICEF
				38	Representative from NCDC 1
				39	Representative from NCDC 2
				40	Representative from NCDC 3
				41	Representative from NCDC 4
				42	Representative from NCDC 5
				43	Represenatives from Sydani 1
				44	Represenatives from Sydani 2
				45	Represenatives from Sydani 3
				46	Represenatives from Sydani 4
				47	Represenatives from Sydani 5
				48	Represenatives from Sydani 6
				49	Represenatives from Sydani 7
				50	LGA Technical Assistant -Gbako
				51	LGA Technical Assistant - Lapai
				52	LGA Technical Assistant - Paikoro
				53	LGA Technical Assistant -Munya
				54	LGA Technical Assistant -Mashegu
				55	LGA Technical Assistant -Tafa
